# Supplementary material for: Induction of p16INK4a Is the Major Barrier to Proliferation when Epstein-Barr Virus (EBV) Transforms Primary B Cells into Lymphoblastoid Cell Lines
Source: PLoS Pathog. 2013 Feb 21;9(2):e1003187. doi: 10.1371/journal.ppat.1003187 (PMC3578823; doi:10.1371/journal.ppat.1003187)
Supplement: Table S1 — Genes regulated by the inactivation of EBNA3C. (XLSX) [file ppat.1003187.s009.xlsx]

## Sheet: Sheet1
Supplementary Table S1. Genes whose expression is changed by the inactivation of EBNA3C. This table contains the list of genes whose expression was significantly (p<0.001) altered in p16null LCLs established with 3CHT recombinant virus after they had been cultured for 1 month without 4HT. The list is grouped by those genes changing >2-fold, genes changing 1.4 to 2-fold and less than 1.4 fold, and…
ENSEMBL ID	Gene Name	LCL-p16null-3CHT Without 4HT vs With 4HT		Variation between cell clones
		p-value	Fold-Change	p value
ENSG00000082438	COBLL1	1.2998e-12	63.5699	0.0031
ENSG00000106537	TSPAN13	4.26526e-09	5.64506	0.072
ENSG00000187210	GCNT1	4.00323e-08	-2.46793	0.00053
ENSG00000136261	BZW2	6.01072e-08	2.40723	0.4
ENSG00000254006	RP11-1D12.2	6.57763e-08	2.46594	1.7e-10
ENSG00000042980	ADAM28	7.9498e-08	20.6795	0.0078
ENSG00000163590	PPM1L	1.41744e-07	4.03544	3.3e-06
ENSG00000111732	AICDA	2.85175e-07	-4.81736	0.73
ENSG00000106524	ANKMY2	4.30945e-07	8.5975	0.13
ENSG00000149177	PTPRJ	5.28742e-07	-2.20336	3e-06
ENSG00000069702	TGFBR3	6.04033e-07	-2.36919	0.026
ENSG00000169116	PARM1	1.21787e-06	-2.26008	0.00015
ENSG00000134028	ADAMDEC1	1.39947e-06	17.3606	0.0052
ENSG00000079931	MOXD1	1.55296e-06	-3.31359	0.00013
ENSG00000168685	IL7R	1.79702e-06	2.20495	2.2e-10
ENSG00000157077	ZFYVE9	2.31968e-06	-2.14625	0.002
ENSG00000198846	TOX	2.57345e-06	-3.8309	0.048
ENSG00000165521	EML5	2.73536e-06	3.89088	0.091
ENSG00000198369	SPRED2	2.81014e-06	-3.11806	1.7e-06
ENSG00000160712	IL6R	5.04889e-06	-2.66622	0.0038
ENSG00000222041	NCRNA00152	5.57465e-06	2.51826	0.08
ENSG00000247774	RP11-493L12.2	6.14677e-06	-2.47605	0.0064
ENSG00000171408	PDE7B	6.90688e-06	3.0109	1.7e-08
ENSG00000172965	AC068491.1	7.30438e-06	3.40584	0.0088
ENSG00000185372	OR2V1	7.81724e-06	2.105	0.71
ENSG00000253535	RP11-624C23.1	8.99541e-06	13.6857	0.015
ENSG00000179715	FAM113B	9.13296e-06	-2.13804	0.0022
ENSG00000103489	XYLT1	9.82507e-06	-2.05906	8.9e-05
ENSG00000156689	GLYATL2	1.00276e-05	-3.21126	3e-07
ENSG00000165959	CLMN	1.16776e-05	-2.02655	0.018
ENSG00000133317	LGALS12	1.17508e-05	2.24137	1.8e-07
ENSG00000111424	VDR	1.46081e-05	-2.38888	0.27
ENSG00000106688	SLC1A1	2.1526e-05	-2.87314	0.031
ENSG00000173930	SLCO4C1	2.2228e-05	-3.17404	0.00086
ENSG00000141655	TNFRSF11A	2.75886e-05	2.35043	1.2e-08
ENSG00000132965	ALOX5AP	2.86353e-05	-2.0967	0.0046
ENSG00000224959	AC017002.2	3.02512e-05	2.59812	0.3
ENSG00000154553	PDLIM3	3.16575e-05	3.40481	5.4e-05
ENSG00000182568	SATB1	3.21852e-05	3.3314	0.13
ENSG00000169554	ZEB2	3.79622e-05	2.205	0.022
ENSG00000169403	PTAFR	4.11912e-05	-2.18948	0.4
ENSG00000167912	RP11-25K19.1	4.293e-05	-2.52872	0.25
ENSG00000115590	IL1R2	6.08249e-05	2.00993	0.0016
ENSG00000169550	MUC15	6.29442e-05	3.97736	0.0089
ENSG00000143889	HNRPLL	6.34947e-05	-3.14825	0.0095
ENSG00000138378	STAT4	6.98274e-05	2.24494	0.00077
ENSG00000163328	GPR155	8.61228e-05	2.02669	5.2e-09
ENSG00000148488	ST8SIA6	0.000103124	2.72394	0.013
ENSG00000144645	OSBPL10	0.000110103	-2.51304	0.00096
ENSG00000111729	CLEC4A	0.0001188	2.85632	2.1e-06
ENSG00000105989	WNT2	0.000122521	2.44881	0.0034
ENSG00000140009	ESR2	0.000125689	2.36742	0.034
ENSG00000162407	PPAP2B	0.000132028	-2.46873	0.00027
ENSG00000100678	SLC8A3	0.000154738	-2.32991	1.6e-05
ENSG00000144452	ABCA12	0.000157209	2.39144	3.5e-07
ENSG00000039068	CDH1	0.000160217	2.20963	5.9e-10
ENSG00000241066	AC108134.3	0.000172649	-2.73707	0.031
ENSG00000095932	C19orf77	0.000209943	2.91489	0.00093
ENSG00000248321	RP4-678E16.4	0.000236553	-3.40721	0.13
ENSG00000241353	PPP1R2P4	0.000237297	-2.56764	0.0012
ENSG00000158481	CD1C	0.000243196	-3.0889	0.0025
ENSG00000141576	RNF157	0.000302792	-2.7191	0.041
ENSG00000139352	ASCL1	0.000320582	-3.20989	0.0089
ENSG00000084710	EFR3B	0.00032482	-2.62664	6.2e-08
ENSG00000114948	ADAM23	0.000344121	-2.12798	0.19
ENSG00000226397	C12orf77	0.000357277	-2.36672	0.14
ENSG00000139132	FGD4	0.000371796	2.19777	1.2e-06
ENSG00000197405	C5AR1	0.000420534	2.54593	0.1
ENSG00000134061	CD180	0.000429335	-2.39245	0.0023
ENSG00000238244	GABARAPL3	0.000450253	-2.81818	0.98
ENSG00000124731	TREM1	0.000479708	6.40045	0.5
ENSG00000116981	NT5C1A	0.000519406	-2.48595	0.081
ENSG00000227634	RP11-431K24.3	0.000595024	2.06551	0.96
ENSG00000006075	CCL3	0.00061291	-2.38797	0.019
ENSG00000189136	AC048382.3	0.000657074	3.12744	0.29
ENSG00000134760	DSG1	0.000662375	2.2408	0.0011
ENSG00000214960	ISPD	0.000695288	2.08495	0.032
ENSG00000257052	RP11-881M11.2	0.000804739	-2.00835	0.096
ENSG00000132623	ANKRD5	0.000835793	2.14697	0.055
ENSG00000179934	CCR8	0.00084701	2.24588	0.19
ENSG00000233999	AC068279.2	0.000910296	2.80708	0.0033
Fold Change 1.4-2.0
ENSG00000035403	VCL	3.29712e-08	-1.95688	2e-05
ENSG00000100292	HMOX1	3.99246e-08	-1.55941	1.6e-05
ENSG00000183337	BCOR	4.64921e-08	1.45276	0.024
ENSG00000165025	SYK	6.40638e-08	-1.40847	2e-07
ENSG00000183688	FAM101B	3.96742e-07	1.55018	8.4e-07
ENSG00000233488	AC108463.1	6.32976e-07	1.97191	0.009
ENSG00000157483	MYO1E	1.54392e-06	-1.51352	0.00015
ENSG00000157557	ETS2	1.71347e-06	-1.69332	0.4
ENSG00000232810	TNF	1.97828e-06	-1.95165	7.3e-05
ENSG00000124225	PMEPA1	3.07498e-06	-1.84027	1.4e-07
ENSG00000167483	FAM129C	3.21244e-06	-1.92284	0.00026
ENSG00000172575	RASGRP1	3.41788e-06	1.64531	4.8e-07
ENSG00000157470	FAM81A	4.71419e-06	-1.57203	0.079
ENSG00000228168	HNRNPA1P21	4.79072e-06	1.64031	0.1
ENSG00000164938	TP53INP1	4.83732e-06	1.62774	2.1e-06
ENSG00000136052	SLC41A2	5.61699e-06	-1.74936	0.029
ENSG00000145391	SETD7	5.98565e-06	1.81322	0.04
ENSG00000138767	CNOT6L	8.02222e-06	1.51938	0.043
ENSG00000088836	SLC4A11	9.47915e-06	1.86618	0.15
ENSG00000100599	RIN3	1.02777e-05	-1.71801	3.1e-05
ENSG00000159216	RUNX1	1.03012e-05	-1.65114	0.55
ENSG00000172005	MAL	1.07894e-05	1.69979	0.0021
ENSG00000123066	MED13L	1.08716e-05	1.67742	0.0032
ENSG00000137752	CASP1	1.16222e-05	1.6648	5.8e-06
ENSG00000117280	RAB7L1	1.19923e-05	1.4486	0.48
ENSG00000236924	RP11-390F4.6	1.42383e-05	-1.96735	5.1e-06
ENSG00000160179	ABCG1	1.52393e-05	-1.84774	3e-06
ENSG00000164970	C9orf25	1.54309e-05	1.75173	0.037
ENSG00000256261	AC104698.1	1.55747e-05	-1.48961	0.43
ENSG00000135698	MPHOSPH6	1.97986e-05	1.4811	0.06
ENSG00000170571	EMB	2.33021e-05	-1.41691	0.1
ENSG00000211857	TRAJ32	2.46969e-05	-1.49938	0.00034
ENSG00000225938	RP4-575N6.4	2.54018e-05	-1.98745	2.9e-05
ENSG00000085733	CTTN	2.65843e-05	-1.50543	1.1e-05
ENSG00000204389	HSPA1A	2.98416e-05	-1.60118	0.41
ENSG00000165810	BTNL9	3.42631e-05	1.64174	0.0025
ENSG00000184384	MAML2	3.68976e-05	-1.57295	0.00066
ENSG00000178445	GLDC	3.75069e-05	-1.633	0.00025
ENSG00000151012	SLC7A11	3.88557e-05	1.72368	0.089
ENSG00000175048	ZDHHC14	3.95282e-05	-1.5674	1.5e-10
ENSG00000122877	EGR2	3.99009e-05	-1.5539	0.0081
ENSG00000126803	HSPA2	4.60823e-05	1.43294	3.3e-06
ENSG00000102760	C13orf15	4.91241e-05	-1.96519	0.0078
ENSG00000224065+ENSG00000224953	SRIP2+SRIP3	4.96578e-05	1.45145	0.0023
ENSG00000123685	BATF3	5.03505e-05	-1.45799	0.0051
ENSG00000076043	REXO2	5.29813e-05	1.63472	0.019
ENSG00000155307	SAMSN1	5.30736e-05	1.42759	0.16
ENSG00000136111	TBC1D4	5.31374e-05	-1.41858	0.071
ENSG00000160200	CBS	5.38757e-05	-1.92103	0.15
ENSG00000027869	SH2D2A	5.70949e-05	1.59641	0.65
ENSG00000023171	GRAMD1B	5.7357e-05	-1.85514	0.015
ENSG00000076555	ACACB	5.84022e-05	1.84951	1.6e-05
ENSG00000090776	EFNB1	5.90287e-05	1.81071	0.0015
ENSG00000118432	CNR1	6.37537e-05	1.98083	0.0026
ENSG00000078900	TP73	6.85572e-05	-1.66757	1.2e-05
ENSG00000185760	KCNQ5	8.37427e-05	-1.43264	0.089
ENSG00000177272	KCNA3	8.44925e-05	-1.88378	2e-08
ENSG00000121413	ZSCAN18	8.68294e-05	1.57249	0.71
ENSG00000187079	TEAD1	8.72793e-05	-1.71862	3.9e-07
ENSG00000197696	NMB	8.77274e-05	1.61926	0.56
ENSG00000198964	SGMS1	8.79023e-05	-1.58694	0.00024
ENSG00000234964	FABP5P7	9.12742e-05	-1.55464	0.054
ENSG00000112893	MAN2A1	9.27753e-05	-1.53081	0.0033
ENSG00000101849	TBL1X	9.70588e-05	-1.45849	0.14
ENSG00000104783	KCNN4	0.000100582	-1.48768	0.013
ENSG00000146409	C6orf192	0.000105791	-1.68776	0.0007
ENSG00000105851	PIK3CG	0.000108115	-1.47852	7.3e-07
ENSG00000106351	AGFG2	0.000109367	-1.41126	0.00022
ENSG00000086300	SNX10	0.000124605	-1.52533	0.03
ENSG00000251179	RP11-893F2.9	0.000137669	1.62201	0.39
ENSG00000008441	NFIX	0.000141736	-1.55824	0.021
ENSG00000198796	ALPK2	0.000148374	1.78546	0.00013
ENSG00000256789	RP11-697H9.2	0.000148963	-1.43616	0.025
ENSG00000064787	BCAS1	0.000149241	1.62864	0.073
ENSG00000257524	RP11-203J24.9	0.000151863	-1.59425	0.00085
ENSG00000124191	TOX2	0.000156993	-1.79615	8.3e-08
ENSG00000140368	PSTPIP1	0.000157923	-1.54744	0.54
ENSG00000011028	MRC2	0.000159581	-1.6307	5e-05
ENSG00000170545	SMAGP	0.000160472	-1.48757	0.00027
ENSG00000138760	SCARB2	0.000169845	1.4702	9.6e-06
ENSG00000160683	CXCR5	0.000180127	1.68681	0.0044
ENSG00000148429	USP6NL	0.000186078	-1.42547	0.067
ENSG00000158555	GDPD5	0.00019171	-1.65451	2.1e-05
ENSG00000114013	CD86	0.0001923	-1.76422	0.026
ENSG00000256515	CCL3L3	0.000216491	-1.81638	0.0032
ENSG00000058335	RASGRF1	0.000227897	-1.5735	0.17
ENSG00000225948	RP11-554I8.1	0.000231815	1.91371	0.022
ENSG00000168386	FILIP1L	0.00023448	-1.41671	0.024
ENSG00000122042	UBL3	0.000235396	-1.41053	0.00027
ENSG00000033327	GAB2	0.000251108	-1.92094	0.25
ENSG00000149218	ENDOD1	0.000256894	-1.5214	0.84
ENSG00000171657	GPR82	0.000262026	-1.79638	3.8e-05
ENSG00000213626	LBH	0.000262741	-1.58909	0.39
ENSG00000111913	FAM65B	0.000263619	-1.46165	0.4
ENSG00000166446	CDYL2	0.000264231	-1.81728	0.0054
ENSG00000251402	FAM90A25P	0.000276065	1.62916	0.041
ENSG00000244682	FCGR2C	0.000287474	-1.85793	8.8e-07
ENSG00000166532	RIMKLB	0.000289562	-1.86349	0.00042
ENSG00000084444	KIAA1467	0.000314013	1.48735	1.9e-05
ENSG00000080546	SESN1	0.000349593	1.74997	0.00083
ENSG00000119771	KLHL29	0.00034969	-1.62045	0.002
ENSG00000154096	THY1	0.000355171	1.61924	3.2e-05
ENSG00000189152	AC007952.1	0.000357808	-1.41034	0.18
ENSG00000134343	ANO3	0.000362441	1.65481	2.5e-05
ENSG00000148158	SNX30	0.000363348	-1.45765	0.45
ENSG00000176371	ZSCAN2	0.000367369	1.76952	0.15
ENSG00000205002	C8orf85	0.000369089	1.6106	6.4e-06
ENSG00000143333	RGS16	0.000387953	-1.49918	0.00011
ENSG00000133065	SLC41A1	0.00039024	1.47071	0.94
ENSG00000257341	AL928654.7	0.000394114	-1.94889	0.043
ENSG00000005884	ITGA3	0.000417647	1.48008	3e-05
ENSG00000113946	CLDN16	0.000421376	1.71816	2.4e-06
ENSG00000164440	TXLNB	0.000450539	1.52106	4.1e-06
ENSG00000145103	ILDR1	0.000457669	-1.54626	0.00033
ENSG00000185112	FAM43A	0.000459076	-1.47514	0.00021
ENSG00000230563	RP5-828H9.1	0.000463503	1.78448	7.8e-05
ENSG00000137267	TUBB2A	0.000463639	-1.4041	5.5e-05
ENSG00000163293	NIPAL1	0.00046565	-1.90541	0.29
ENSG00000035720	STAP1	0.000486775	-1.60377	0.00023
ENSG00000198648	STK39	0.00049021	1.69089	0.79
ENSG00000132967	HMGB1P5	0.000490742	-1.53354	0.0091
ENSG00000185697	MYBL1	0.000490989	-1.67188	0.24
ENSG00000141200	KIF2B	0.000496652	-1.68308	0.45
ENSG00000153094	BCL2L11	0.00050302	1.58417	0.0013
ENSG00000186810	CXCR3	0.000532725	-1.50282	0.00018
ENSG00000114796	KLHL24	0.000536211	1.40514	0.00026
ENSG00000224541	AP001439.2	0.000538953	1.83941	0.72
ENSG00000095397	DFNB31	0.00053921	1.49697	3.3e-05
ENSG00000147573	TRIM55	0.000550132	1.95448	0.52
ENSG00000041982	TNC	0.000558197	1.69133	0.00029
ENSG00000197646	PDCD1LG2	0.00056091	1.54671	0.025
ENSG00000239998	LILRA2	0.000568243	-1.95336	0.19
ENSG00000137177	KIF13A	0.000575413	-1.89144	9.7e-05
ENSG00000109458	GAB1	0.000580143	1.50876	2e-05
ENSG00000137198	GMPR	0.000589528	-1.8804	0.0032
ENSG00000077782	FGFR1	0.000596346	-1.60497	3.5e-05
ENSG00000124942	AHNAK	0.000626132	-1.55554	6.1e-07
ENSG00000170456	DENND5B	0.000641858	-1.40356	0.0094
ENSG00000204475	NCR3	0.000651568	-1.48046	7.6e-06
ENSG00000198825	INPP5F	0.000698353	-1.60597	0.0012
ENSG00000140678	ITGAX	0.00071325	-1.74115	0.00098
ENSG00000118495	PLAGL1	0.000728725	1.52547	0.008
ENSG00000227352	ARHGEF7-AS1	0.00073865	-1.54518	0.45
ENSG00000204480+ENSG00000204491	PRAMEF19+PRAMEF18	0.000740592	1.41255	0.51
ENSG00000050327	ARHGEF5	0.000750933	-1.47883	0.002
ENSG00000166147	FBN1	0.000774744	1.56752	0.19
ENSG00000065989	PDE4A	0.000776356	-1.41358	0.066
ENSG00000100368	CSF2RB	0.000782344	-1.40787	9.7e-05
ENSG00000248590	AC108215.1	0.000797878	-1.73456	0.0053
ENSG00000251102	CTD-2341D24.1	0.000801749	-1.5452	0.006
ENSG00000116016	EPAS1	0.000819016	1.73583	0.38
ENSG00000241146	RPL7P41	0.000819885	1.48634	0.86
ENSG00000169242	EFNA1	0.000835448	1.90775	0.65
ENSG00000180891	CUEDC1	0.000858305	-1.5305	0.025
ENSG00000116962	NID1	0.000861934	-1.43743	3.4e-06
ENSG00000122547	EEPD1	0.000873659	1.61394	0.00057
ENSG00000134765	DSC1	0.000875623	1.53572	1.1e-06
ENSG00000100721	TCL1A	0.000888892	-1.44436	2e-07
ENSG00000116748	AMPD1	0.000892606	1.6253	3.1e-05
ENSG00000166313	APBB1	0.000895443	-1.60238	0.00016
ENSG00000131401	NAPSB	0.000905017	-1.59612	0.0059
ENSG00000115414	FN1	0.000906196	1.73395	0.013
ENSG00000212719	C17orf51	0.00090907	1.45026	0.082
ENSG00000142949	PTPRF	0.000913721	1.50512	0.094
ENSG00000126016	AMOT	0.000914495	-1.55251	0.0023
ENSG00000242396	RP11-67L3.5	0.000937141	-1.42142	0.26
ENSG00000240973	RP11-458K10.2	0.000968155	1.49723	0.09
ENSG00000116741	RGS2	0.000978674	1.66746	0.00019
ENSG00000239304+ENSG00000242854	DNM1P48+DNM1P24	0.000995893	1.58899	0.048
ENSG00000112290	WASF1	0.000996463	1.41985	0.00013
ENSG00000107130	NCS1	0.000997626	1.9063	1.1e-05
Fold Change <1.4
ENSG00000111817	DSE	2.14952e-07	-1.38174	2.2e-06
ENSG00000141644	MBD1	8.7389e-07	-1.16851	0.014
ENSG00000154832	CXXC1	1.30305e-06	-1.2575	0.12
ENSG00000115306	SPTBN1	6.2983e-06	1.24221	4.5e-05
ENSG00000101350	KIF3B	7.30853e-06	-1.2191	0.023
ENSG00000185442	FAM174B	7.89788e-06	1.20047	5.3e-06
ENSG00000166501	PRKCB	8.23649e-06	-1.28681	0.00061
ENSG00000158161	EYA3	9.95613e-06	-1.29161	0.0071
ENSG00000108091	CCDC6	1.10739e-05	-1.28394	0.046
ENSG00000158470	B4GALT5	1.20859e-05	-1.27549	0.09
ENSG00000101439	CST3	1.28931e-05	-1.28249	7e-05
ENSG00000164967	C9orf23	1.4163e-05	1.37151	0.38
ENSG00000100385	IL2RB	1.48901e-05	-1.26532	6.7e-06
ENSG00000158457	TSPAN33	1.52406e-05	-1.32168	0.00033
ENSG00000164330	EBF1	1.87131e-05	1.30336	0.03
ENSG00000121644	PPPDE1	1.91008e-05	1.194	0.029
ENSG00000122729	ACO1	1.96765e-05	1.26764	8.2e-07
ENSG00000106780	MEGF9	2.05144e-05	1.35802	0.66
ENSG00000162734	PEA15	2.27104e-05	1.19763	0.014
ENSG00000115956	PLEK	2.42818e-05	1.30457	5.3e-05
ENSG00000118689	FOXO3	2.54939e-05	1.37964	0.011
ENSG00000129282	MRM1	3.15921e-05	-1.27583	0.0002
ENSG00000242265	PEG10	3.28376e-05	-1.32304	0.0077
ENSG00000170113	NIPA1	3.58386e-05	-1.23291	0.005
ENSG00000118971	CCND2	3.78251e-05	-1.25419	0.23
ENSG00000227170	AF178030.2	4.13247e-05	-1.33938	0.095
ENSG00000132185	FCRLA	4.21425e-05	-1.35722	1.5e-05
ENSG00000134882	UBAC2	4.6925e-05	-1.34061	0.0027
ENSG00000108932	SLC16A6	4.84094e-05	-1.37898	5.1e-05
ENSG00000006125	AP2B1	5.35418e-05	-1.0964	0.012
ENSG00000155090	KLF10	5.49655e-05	-1.31451	6.8e-06
ENSG00000136451	VEZF1	5.69564e-05	-1.24899	0.33
ENSG00000075188	NUP37	6.04767e-05	-1.20876	0.1
ENSG00000170231	FABP6	6.24846e-05	1.34061	2e-09
ENSG00000100281	HMGXB4	6.6328e-05	-1.11466	3.5e-06
ENSG00000078747	ITCH	6.67579e-05	-1.16068	0.012
ENSG00000138814	PPP3CA	6.9914e-05	-1.38906	9.7e-07
ENSG00000201868	Y_RNA	7.29481e-05	1.28006	0.0053
ENSG00000139641	ESYT1	7.69366e-05	-1.20647	0.81
ENSG00000113282	CLINT1	8.07853e-05	1.18967	1.3e-05
ENSG00000002586	CD99	8.54736e-05	-1.3629	0.51
ENSG00000108582	CPD	8.84619e-05	-1.33343	0.00096
ENSG00000162144	CYBASC3	9.03261e-05	-1.19743	0.078
ENSG00000112208	BAG2	9.13795e-05	-1.14087	4.3e-06
ENSG00000140199	SLC12A6	9.48648e-05	1.14944	3.3e-05
ENSG00000095951	HIVEP1	9.61664e-05	1.28263	0.0002
ENSG00000107485	GATA3	9.72834e-05	-1.29388	7.3e-06
ENSG00000140105	WARS	9.75216e-05	-1.18345	2.4e-06
ENSG00000081320	STK17B	0.000100348	1.19688	0.0011
ENSG00000100335	SMCR7L	0.000100929	-1.13904	0.039
ENSG00000110108	TMEM109	0.0001034	-1.27017	0.0033
ENSG00000134324	LPIN1	0.000103435	-1.25345	0.00087
ENSG00000113580	NR3C1	0.000104629	1.19103	1.6e-06
ENSG00000051180	RAD51	0.00011289	-1.12855	0.0002
ENSG00000237758	AC084031.1	0.000114586	-1.13787	0.7
ENSG00000169180	XPO6	0.000117849	-1.09172	0.00024
ENSG00000243064	ABCC13	0.000129108	-1.24392	0.066
ENSG00000153317	ASAP1	0.000130851	-1.37767	0.0036
ENSG00000143494	VASH2	0.000140095	-1.19872	1.6e-09
ENSG00000199916	RMRP	0.000145831	1.25461	0.078
ENSG00000134574	DDB2	0.000148049	1.18867	0.00054
ENSG00000236111	RP11-630I5.1	0.000150715	1.13214	0.0083
ENSG00000116731	PRDM2	0.000157111	1.23348	0.83
ENSG00000240606	AL645811.1	0.000157604	1.21332	0.027
ENSG00000133874	RNF122	0.000158472	-1.22604	0.00051
ENSG00000177602	GSG2	0.000159675	-1.24739	0.081
ENSG00000110446	SLC15A3	0.000163656	-1.18588	0.00029
ENSG00000145246	ATP10D	0.000164072	-1.34757	0.052
ENSG00000135632	SMYD5	0.000176647	-1.16546	0.018
ENSG00000030066	NUP160	0.000180464	-1.13125	0.054
ENSG00000139083	ETV6	0.000181129	1.35907	0.00074
ENSG00000130770	ATPIF1	0.000182926	-1.17163	0.016
ENSG00000177082	WDR73	0.000190634	1.15017	0.49
ENSG00000005844	ITGAL	0.000192506	-1.37104	4.3e-06
ENSG00000198730	CTR9	0.000196132	-1.08216	0.0045
ENSG00000163577	EIF5A2	0.000201316	1.39336	3.5e-06
ENSG00000249165	RP11-321E2.13	0.000207293	1.26485	0.0043
ENSG00000108829	LRRC59	0.000209574	-1.11351	0.0014
ENSG00000013523	ANGEL1	0.00021092	-1.16073	0.0059
ENSG00000178860	MSC	0.00022578	-1.29375	4.8e-05
ENSG00000239900	ADSL	0.000251873	-1.18053	0.4
ENSG00000152492	CCDC50	0.000259328	-1.22307	0.00016
ENSG00000244100	AC140847.2	0.00025998	-1.24061	0.73
ENSG00000184162	NR2C2AP	0.000260842	-1.25057	0.83
ENSG00000221963	APOL6	0.000261628	-1.32572	0.036
ENSG00000048462	TNFRSF17	0.000263553	-1.31593	0.0027
ENSG00000100592	DAAM1	0.000265383	-1.32982	0.0015
ENSG00000090863	GLG1	0.000268909	1.09668	0.67
ENSG00000132383	RPA1	0.000269261	-1.09626	0.35
ENSG00000060762	BRP44L	0.000273568	1.32714	0.2
ENSG00000104763	ASAH1	0.000281359	1.20808	0.52
ENSG00000174327	SLC16A13	0.000282422	-1.21993	8e-06
ENSG00000163082	SGPP2	0.000308093	-1.36405	0.41
ENSG00000163785	RYK	0.000312413	-1.31765	0.037
ENSG00000213971	AC092329.1	0.000316929	1.28938	0.018
ENSG00000040531	CTNS	0.000317611	-1.29927	0.47
ENSG00000160190	SLC37A1	0.000317833	-1.27992	0.25
ENSG00000162434	JAK1	0.000320365	1.1901	3.9e-07
ENSG00000249019	RP11-539G18.1	0.00032313	1.22109	0.0027
ENSG00000065882	TBC1D1	0.00032977	-1.21035	0.004
ENSG00000138801	PAPSS1	0.000332436	-1.18844	0.00013
ENSG00000085449	WDFY1	0.000334293	1.25474	1.1e-05
ENSG00000105856	HBP1	0.000334488	1.23045	0.0019
ENSG00000170017	ALCAM	0.000335214	-1.17501	3.8e-05
ENSG00000070770	CSNK2A2	0.000342156	-1.11889	0.2
ENSG00000130475	FCHO1	0.000343419	-1.23552	0.015
ENSG00000096092	TMEM14A	0.000358623	-1.26143	2e-05
ENSG00000167461	RAB8A	0.000359702	-1.10844	0.049
ENSG00000125735	TNFSF14	0.000365648	-1.20318	0.079
ENSG00000172819	RARG	0.000366425	-1.34916	0.43
ENSG00000135185	C7orf23	0.000375398	-1.22892	0.00081
ENSG00000132388	UBE2G1	0.00039469	-1.11782	0.5
ENSG00000154930	ACSS1	0.00040769	-1.14291	0.0078
ENSG00000037042	TUBG2	0.000427661	-1.1382	8.5e-06
ENSG00000107554	DNMBP	0.000429253	1.23125	0.016
ENSG00000089902	RCOR1	0.000438278	-1.14586	0.022
ENSG00000140280	LYSMD2	0.000450057	-1.31674	0.86
ENSG00000111266	DUSP16	0.000457705	1.16226	1.2e-05
ENSG00000164284	GRPEL2	0.000462031	-1.18664	0.02
ENSG00000198286	CARD11	0.000467612	-1.21904	0.23
ENSG00000134508	CABLES1	0.000471037	1.3807	0.002
ENSG00000197586	ENTPD6	0.000471885	-1.1116	0.00011
ENSG00000197081	IGF2R	0.000487323	1.16095	0.47
ENSG00000210127+ENSG00000239278+ENSG00000240756+ENSG00000244275	J01415.9+AC092662.1+AL132988.2+AC114498.8	0.00049241	1.2925	0.054
ENSG00000127124	HIVEP3	0.000503592	-1.30789	0.43
ENSG00000018189	RUFY3	0.000510187	-1.34303	0.0095
ENSG00000164088	PPM1M	0.000527842	-1.28935	0.044
ENSG00000114126	TFDP2	0.000534394	1.15955	5.4e-05
ENSG00000197056	ZMYM1	0.000550698	1.36487	0.023
ENSG00000198435	NRARP	0.00056039	-1.36924	0.0064
ENSG00000110367	DDX6	0.000574165	1.12685	0.31
ENSG00000120659	TNFSF11	0.000579364	-1.3932	0.00013
ENSG00000132405	TBC1D14	0.000584936	-1.13646	0.0029
ENSG00000142634	EFHD2	0.000594033	-1.22204	0.00046
ENSG00000171940	ZNF217	0.0006105	1.10629	0.0001
ENSG00000143013	LMO4	0.000628242	-1.33846	1.1e-05
ENSG00000152217	SETBP1	0.000651712	-1.27606	4.8e-05
ENSG00000107779	BMPR1A	0.000659486	-1.17809	0.11
ENSG00000253676	TAGLN2P1	0.000666506	1.21196	0.0045
ENSG00000145604	SKP2	0.000693807	-1.13442	0.005
ENSG00000185291	IL3RA	0.000717577	1.27826	8e-07
ENSG00000116717	GADD45A	0.000725928	1.37226	0.63
ENSG00000144218	AFF3	0.000747184	1.353	9.3e-05
ENSG00000120889	TNFRSF10B	0.000749022	1.12105	0.16
ENSG00000213774	AC010904.1	0.000756502	-1.28167	2.6e-05
ENSG00000215221	UBA52P6	0.000760028	1.21901	0.0014
ENSG00000010292	NCAPD2	0.000774151	-1.08321	0.0015
ENSG00000108961	RANGRF	0.000783045	-1.161	0.53
ENSG00000215251	FASTKD5	0.000784287	-1.11298	0.0049
ENSG00000054219	LY75	0.000789397	1.26088	0.12
ENSG00000184979	USP18	0.000793578	1.26082	3.6e-06
ENSG00000213047	DENND1B	0.00079676	-1.34914	1.6e-07
ENSG00000069974	RAB27A	0.000797821	-1.37429	9.7e-05
ENSG00000115159	GPD2	0.000814037	-1.26933	0.64
ENSG00000165752	STK32C	0.000820382	-1.21642	4.7e-08
ENSG00000115526	CHST10	0.000825819	1.21417	0.027
ENSG00000117322	CR2	0.000828695	1.2591	4.3e-07
ENSG00000166851	PLK1	0.000853216	-1.0685	0.0083
ENSG00000107643	MAPK8	0.000857209	1.37902	0.98
ENSG00000129353	SLC44A2	0.000857559	1.29179	0.13
ENSG00000101057	MYBL2	0.000858863	-1.08344	6.6e-05
ENSG00000251143	RP11-849H4.4	0.000863312	1.15107	1.7e-07
ENSG00000228887	AC022098.2	0.00087373	1.09995	0.097
ENSG00000227640	SOX21-AS1	0.000878463	1.37641	0.9
ENSG00000221455	U3	0.000892573	1.38457	0.0027
ENSG00000119729	RHOQ	0.000903585	-1.24361	0.0027
ENSG00000105887	MTPN	0.00092802	-1.16327	0.34
ENSG00000148400	NOTCH1	0.000962388	-1.22387	5.7e-05
ENSG00000112137	PHACTR1	0.000964343	1.27777	0.00041
ENSG00000102034	ELF4	0.000984362	-1.15965	0.00021
ENSG00000184708	EIF4ENIF1	0.000985066	-1.12442	8.2e-05
ENSG00000140950	KIAA1609	0.000988645	-1.21774	0.55
ENSG00000072736	NFATC3	0.000989451	-1.10497	0.39
ENSG00000160208	RRP1B	0.000990841	-1.09571	0.044
ENSG00000070081	NUCB2	0.000993818	-1.37863	0.025
ENSG00000145016	KIAA0226	0.000996864	1.2049	0.0012
ENSG00000129657	SEC14L1	0.000997637	-1.2105	0.022
